# Supplementary material for: Chemometric Differentiation of Sole and Plaice Fish Fillets Using Three Near-Infrared Instruments
Source: Foods. 2022 Jun 2;11(11):1643. doi: 10.3390/foods11111643 (PMC9180159; doi:10.3390/foods11111643)
Supplement: Supplementary file 1 [file foods-11-01643-s001.zip]

Archive with 1 entries (1 files):
- foods-1717954-supplementary.pdf
